# Supplementary material for: Age-Related Associations of Altruism with Attitudes towards COVID-19 and Vaccination: A Representative Survey in the North of Italy
Source: Behav Sci (Basel). 2023 Feb 19;13(2):188. doi: 10.3390/bs13020188 (PMC9951972; doi:10.3390/bs13020188)
Supplement: Supplementary file 1 [file behavsci-13-00188-s001.zip]

Archive with 1 entries (1 files):
- behavsci-2176864-supplementary.pdf
